# Supplementary material for: The Pah-R261Q mouse reveals oxidative stress associated with amyloid-like hepatic aggregation of mutant phenylalanine hydroxylase
Source: Nat Commun. 2021 Apr 6;12:2073. doi: 10.1038/s41467-021-22107-1 (PMC8024259; doi:10.1038/s41467-021-22107-1)
Supplement: Supplementary file 3 — Source Data [file 41467_2021_22107_MOESM3_ESM.xlsx]

## Sheet: Basal Phe levels
Basal Phe levels (Page 6 in main text)
Genotype
R261Q/R261Q	114.02
R261Q/R261Q	96.93
R261Q/R261Q	120.61
R261Q/R261Q	166.69
R261Q/R261Q	110.69
R261Q/R261Q	91.67
R261Q/R261Q	68.66
R261Q/R261Q	96.93
R261Q/R261Q	82.75
R261Q/R261Q	147.14
R261Q/R261Q	117.3
R261Q/R261Q	148.07
R261Q/R261Q	177.35
R261Q/R261Q	130.69
R261Q/R261Q	192.39
R261Q/R261Q	63
R261Q/R261Q	78.1
R261Q/R261Q	126.99
R261Q/R261Q	119.01
R261Q/R261Q	95.12
R261Q/R261Q	79.09
R261Q/R261Q	103.14
R261Q/R261Q	174.91
R261Q/R261Q	131.63
R261Q/R261Q	72.6
R261Q/R261Q	86.53
R261Q/R261Q	103.56
R261Q/R261Q	80.4
R261Q/R261Q	89.1
R261Q/R261Q	123.36
R261Q/R261Q	127.58
R261Q/R261Q	94.36
R261Q/R261Q	99.7
R261Q/R261Q	102.89
R261Q/R261Q	98.17
R261Q/R261Q	87.09
R261Q/R261Q	70.94
R261Q/R261Q	91.92
R261Q/R261Q	85.45
R261Q/R261Q	65.3
R261Q/R261Q	98.51
R261Q/WT	99
R261Q/WT	91
R261Q/WT	61.4
R261Q/WT	79.5
R261Q/WT	48.33
R261Q/WT	48.06
WT	62.87
WT	54.8
WT	66.46
WT	74.98
WT	57.6
WT	53.16
WT	53.55
WT	51.9
WT	63.94

## Sheet: Fig 1a
Figure 1a
Genotype	Sex	Weight	Unit: g
R261Q/R261Q	male	29.1
R261Q/R261Q	male	30
R261Q/R261Q	male	27
R261Q/R261Q	male	27.3
R261Q/R261Q	male	29
R261Q/R261Q	male	27.9
R261Q/R261Q	male	26.5
R261Q/R261Q	male	24.8
R261Q/R261Q	male	24.4
R261Q/R261Q	male	28.1
R261Q/R261Q	male	25.5
R261Q/R261Q	male	27.2
R261Q/R261Q	male	26.3
R261Q/R261Q	male	28.3
R261Q/R261Q	male	25.2
R261Q/R261Q	male	26.4
R261Q/R261Q	male	26.8
R261Q/R261Q	male	24.1
R261Q/R261Q	male	26.2
R261Q/R261Q	male	25.3
R261Q/R261Q	male	28.2
R261Q/R261Q	male	29.8
R261Q/R261Q	male	28
R261Q/R261Q	male	27.2
R261Q/R261Q	male	29.6
R261Q/R261Q	male	29.1
R261Q/R261Q	male	28.6
R261Q/R261Q	male	26.6
R261Q/R261Q	male	25.8
R261Q/R261Q	male	26.7
R261Q/R261Q	male	22.8
WT	male	25.2
WT	male	24.8
WT	male	25
WT	male	24.4
WT	male	25
WT	male	24.1
WT	male	25.2
WT	male	24.6
WT	male	27.3
WT	male	26.1
R261Q/R261Q	female	20.2
R261Q/R261Q	female	19.2
R261Q/R261Q	female	20.8
R261Q/R261Q	female	20.6
R261Q/R261Q	female	21.6
R261Q/R261Q	female	21.8
R261Q/R261Q	female	23.4
R261Q/R261Q	female	21.8
R261Q/R261Q	female	19.7
R261Q/R261Q	female	21.8
R261Q/R261Q	female	19.7
R261Q/R261Q	female	19.7
R261Q/R261Q	female	20.2
R261Q/R261Q	female	20.6
R261Q/R261Q	female	20.8
R261Q/R261Q	female	19.4
R261Q/R261Q	female	19.6
R261Q/R261Q	female	25.6
R261Q/R261Q	female	21.8
R261Q/R261Q	female	21.9
R261Q/R261Q	female	19.8
R261Q/R261Q	female	22.7
R261Q/R261Q	female	21.4
R261Q/R261Q	female	22.3
R261Q/R261Q	female	21.8
R261Q/R261Q	female	21.5
WT	female	19.2
WT	female	21.5
WT	female	20.8
WT	female	22.1
WT	female	19.9
WT	female	23.1
WT	female	24.1
WT	female	25
WT	female	22
WT	female	21
WT	female	23.4
WT	female	20.7
WT	female	23
WT	female	23

## Sheet: Fig 1b
Figure 1b
	WT	WT	WT	R261Q	R261Q	R261Q	R261Q	R261Q	Unit: g
Time	ID: 61	ID: 201	ID: 297	ID: 222	ID: 381	ID: 260	ID: 308	ID: 2055
12:00:00	1.35	0.67	1.09	1.22	1.91	1.9	0.66	0.32
12:18:00	1.48	0.7	1.18	1.32	1.93	2.16	0.74	0.33
12:36:00	1.49	0.73	1.27	1.45	1.99	2.17	0.74	0.39
12:54:00	1.72	0.78	1.27	1.51	2.1	2.3	0.83	0.48
13:12:00	1.72	0.82	1.26	1.5	2.19	2.29	0.83	0.48
13:30:00	1.73	0.87	1.28	1.5	2.19	2.34	0.9	0.53
13:48:00	1.78	0.97	1.35	1.49	2.36	2.45	1	0.63
14:06:00	1.84	1	1.43	1.65	2.36	2.63	1.14	0.73
14:24:00	1.85	1.05	1.53	1.75	2.44	2.75	1.28	0.93
14:42:00	2.04	1.16	1.64	1.88	2.55	2.8	1.38	1.07
15:00:00	2.26	1.18	1.81	2.06	2.66	2.95	1.43	1.24
15:18:00	2.44	1.24	1.92	2.17	2.78	3.05	1.46	1.31
15:36:00	2.53	1.35	1.93	2.27	2.81	3.1	1.55	1.35
15:54:00	2.6	1.39	2.06	2.39	2.82	3.15	1.61	1.43
16:12:00	2.87	1.45	2.13	2.39	2.9	3.27	1.66	1.58
16:30:00	2.95	1.53	2.2	2.45	2.95	3.36	1.72	1.76
16:48:00	2.97	1.66	2.21	2.45	3.08	3.36	1.79	1.9
17:06:00	3.11	1.74	2.25	2.45	3.11	3.48	1.9	2.04
17:24:00	3.12	1.85	2.29	2.45	3.27	3.5	1.91	2.15
17:42:00	3.15	1.89	2.37	2.45	3.28	3.49	2	2.21
18:00:00	3.22	1.93	2.36	2.51	3.35	3.61	2.12	2.46
18:18:00	3	2.04	2.49	2.53	3.5	3.61	2.19	2.52
18:36:00	3	2.18	2.49	2.59	3.49	3.67	2.25	2.52
18:54:00	3	2.28	2.5	2.59	3.5	4	2.25	2.66
19:12:00	3	2.48	2.56	2.59	3.59	3.67	2.26	2.76
19:30:00	3	2.6	2.66	2.59	3.69	3.67	2.27	2.76
19:48:00	3	2.66	2.7	2.64	3.82	3.67	2.4	2.76
20:06:00	3	2.66	2.79	2.71	3.94	3.68	2.41	2.86
20:24:00	3	2.75	2.87	2.71	3.95	3.91	2.42	3.11
20:42:00	3	2.77	2.98	2.71	4.03	3.92	2.42	3.11
21:00:00	3	2.89	3.07	2.72	4.09	3.96	2.44	3.28
21:18:00	4	2.97	3.18	2.72	4.14	3.96	2.56	3.45
21:36:00	4	3	3.26	2.91	4.23	3.96	2.56	3.64
21:54:00	4	3.3	3.38	3.01	4.35	4	2.64	3.76
22:12:00	4	3.35	3.42	3	4.36	4.1	2.66	3.84
22:30:00	4	3.36	3.44	3.14	4.36	4	2.67	3.96
22:48:00	4	3.4	3.57	3.14	4.45	4	2.69	3.97
23:06:00	4	4	3.65	3.15	4.58	4	2.75	3.97
23:24:00	4	4	3.75	3.28	4.59	4	2.84	4.02
23:42:00	4	4	3.75	3.29	4.6	4	2.86	4.16
24:00:00	4	4	3.76	3.28	4.61	4	2.87	4.42
24:18:00	4	3.68	3.75	3.28	4.61	4	2.88	4.47
24:36:00	4	3.69	3.76	3.28	4.74	4	2.89	4.55
24:54:00	5	3.87	3.84	3.28	4.79	5	2.97	4.55
25:12:00	5	3.91	4	3.31	4.79	5	2.98	4.55
25:30:00	5	3.97	4	3.39	4.8	5	2.96	4.58
25:48:00	5	4.02	4	3.42	4.97	5	2.96	4.68
26:06:00	5	4.08	4	3	5.08	5	2.97	4.68
26:24:00	5	4	4	3.48	5.07	4	3	4.68
26:42:00	5	4.09	4	3.53	5.07	5	3	4.68
27:00:00	5	4.11	4	3.53	5.08	5	3	4.68
27:18:00	5	4.27	3.93	3.54	5.08	5	3	4.69
27:36:00	5	4.31	3.93	3.55	5	5	3	4.83
27:54:00	5	4.28	4	3.54	5.17	5	3	4.89
28:12:00	5	4.31	4	3.52	5	5	3	4.92
28:30:00	5	4.33	4	3.52	5	5	3	4.95
28:48:00	4.89	4	4	3.51	5	5	3	4.95
29:06:00	4.95	4	4	3.51	5	5	3	4.94
29:24:00	5	4	4	3.54	5	5	3.08	4.93
29:42:00	5	4	4	3.55	5	5	3.15	4.93
30:00:00	5	4.61	4	3.55	5	5	3.2	4.93
30:18:00	5	4.67	4	3.56	5	5	3.2	4.93
30:36:00	5	4.67	4	3.57	5	5	3.21	4.93
30:54:00	5	4.67	4	4	5	5	3.22	4.99
31:12:00	5	4.7	4	4	5	5	3.23	5.06
31:30:00	5	4.73	4	4	5.29	4.89	3.24	5.06
31:48:00	5	4.83	4	4	5	4.89	3.25	5.06
32:06:00	5	4.92	4	4	5.56	4.89	3.3	5.06
32:24:00	5.32	4.92	4	3.69	5.64	4.9	3.29	5.06
32:42:00	5.32	4.92	4	3.7	5.64	5	3.29	5.07
33:00:00	5	4.99	4	3.7	5.64	5	3.3	5.07
33:18:00	5	5.05	4	3.7	5.65	5	3.31	5.08
33:36:00	5	5.11	4	3.81	5.66	5	3	5.08
33:54:00	6	5.11	4	3.82	5.9	5	3.56	5.09
34:12:00	6	5	4	3.82	5.9	5.04	3.57	5.25
34:30:00	6	5.25	4	3.82	6.06	5	3.58	5.43
34:48:00	6	5.33	4	3.82	6.06	5	3.6	5.43
35:06:00	5.67	5.32	4	3.83	6.05	5	4	5.43
35:24:00	6	5.42	4	3.83	6.05	5.08	3.62	5.43
35:42:00	6	5.42	4	3.98	6.27	5.28	3.73	5.59
36:00:00	6	5.42	5	3.98	6	5.4	3.73	5.6
36:18:00	5.81	5.56	5	4.09	6.37	5.38	3.73	5.61
36:36:00	5.93	6	5	4	6.53	5.38	3.81	5.95
36:54:00	6	6	5	4.23	6.6	5.49	3.93	5.96
37:12:00	6	6	5	4.23	6.74	5.62	3.94	5.96
37:30:00	6	6	5	4.23	6.8	5.61	3.99	6.14
37:48:00	6	6	5	4.35	6.88	5.75	4.03	6.43
38:06:00	6	6	5	4.4	7.1	5.76	4.12	6.45
38:24:00	6.57	6	5	4.54	7.2	5.9	4.12	6.58
38:42:00	6.55	6.17	5.07	4.66	7.31	5.9	4.2	6.75
39:00:00	6.77	6.29	5.21	4.83	7.49	6.08	4.29	6.79
39:18:00	6.77	6.37	5.31	5.01	7.53	6.11	4.37	7.01
39:36:00	7.1	6.42	5.38	5.14	7.59	6.25	4.46	7.29
39:54:00	7.21	6.52	5.47	5.14	7.63	6.25	4.45	7.34
40:12:00	7.38	6.62	5.5	5.29	7.68	6.3	4.49	7.5
40:30:00	7.38	6.81	5.5	5.29	7.75	6.34	4.6	7.63
40:48:00	7.63	6.83	5.58	5.34	7.79	6.51	4.64	7.87
41:06:00	7.67	6.82	5.69	5.49	7.84	6.51	4.75	8.16
41:24:00	7.82	7.09	5.68	5.56	7.84	6.54	4.84	8.44
41:42:00	7.82	7.17	5.69	5.71	7.86	6.53	4.94	8.59
42:00:00	7.94	7.17	5.71	5.72	7.87	6.61	4.95	8.87
42:18:00	7.93	7.36	5.71	5.73	7.88	6.64	5.05	8.9
42:36:00	7.94	7.48	5.8	5.73	7.9	6.72	5.13	9.11
42:54:00	7.94	7.55	5.8	5.74	7.91	6.76	5.26	9.3
43:12:00	8.06	7.55	5.91	5.88	8.05	6.76	5.26	9.38
43:30:00	8.18	7.55	5.91	6.03	8.06	6.76	5.26	9.38
43:48:00	8.18	7.67	5.97	6.15	8.14	6.85	5.35	9.38
44:06:00	8.18	7.79	6.08	6.15	8.14	6.86	5.44	9.39
44:24:00	8.18	7.87	6.3	6.16	8.15	6.94	5.46	9.4
44:42:00	8.25	7.94	6.3	6.17	8.17	6.94	5.48	9.55
45:00:00	8.26	7.94	6.3	6.18	8.24	6.94	5.57	9.77
45:18:00	8.27	7.98	6.42	6.2	8.33	7.01	5.6	9.9
45:36:00	8.5	8.18	6.62	6.38	8.35	7.01	5.78	10.03
45:54:00	8.71	8.22	6.62	6.48	8.43	7.05	5.78	10.26
46:12:00	8.96	8.33	6.64	6.49	8.55	7.1	5.83	10.31
46:30:00	8.98	8.38	6.71	6.52	8.56	7.18	5.97	10.46
46:48:00	8.98	8.44	6.83	6.64	8.65	7.18	5.97	10.62
47:06:00	9.14	8.59	6.99	6.8	8.78	7.18	5.99	10.77
47:24:00	9.3	8.66	6.98	6.81	8.79	7.24	6.01	10.87
47:42:00	9.35	8.79	6.98	6.84	8.86	7.35	6.09	11
48:00:00	9.34	8.91	6.98	6.92	8.95	7.35	6.09	11.08

## Sheet: Fig 1c
Figure 1c
	WT	WT	WT	R261Q	R261Q	R261Q	R261Q	R261Q	Unit: counts
Time	ID: 61	ID: 201	ID: 297	ID: 222	ID: 381	ID: 260	ID: 308	ID: 2055
12:00:00	117	886	1487	401	704	227	775	1621
12:18:00	1200	926	1454	309	1071	1641	1134	1423
12:36:00	135	1819	548	704	319	2368	1861	1688
12:54:00	862	856	764	518	683	135	135	1397
13:12:00	7	1070	12	71	289	4	18	55
13:30:00	454	438	171	240	14	724	561	1172
13:48:00	262	442	545	310	157	1312	595	890
14:06:00	141	969	487	425	227	1234	1025	1168
14:24:00	166	581	465	218	90	2006	1124	1267
14:42:00	622	780	1391	369	969	2031	919	1213
15:00:00	367	1303	928	241	691	1475	1145	1531
15:18:00	910	981	1028	337	1002	2146	1521	1357
15:36:00	801	832	1986	509	332	2135	1173	1815
15:54:00	325	2229	1508	388	1116	2073	1226	1937
16:12:00	778	1000	606	541	345	2166	885	1561
16:30:00	826	1158	473	387	223	1269	430	1606
16:48:00	152	603	159	362	1155	2154	876	1409
17:06:00	536	426	322	37	903	1184	566	1447
17:24:00	80	311	244	33	571	2335	772	1338
17:42:00	425	1343	388	0	1096	1672	190	1617
18:00:00	93	693	5	98	156	812	917	1348
18:18:00	322	1638	194	168	294	245	911	1116
18:36:00	166	689	86	124	305	1518	831	1014
18:54:00	27	413	0	38	6	42	141	460
19:12:00	89	657	68	18	398	478	3	1394
19:30:00	48	240	227	3	195	42	532	612
19:48:00	75	402	164	74	216	0	392	139
20:06:00	259	1117	343	153	846	258	111	191
20:24:00	59	386	102	77	402	1062	75	877
20:42:00	36	1998	100	2	248	766	18	702
21:00:00	168	497	576	4	1059	1037	1166	1237
21:18:00	907	1543	1030	174	992	803	694	1415
21:36:00	607	979	1254	123	772	0	398	1309
21:54:00	475	396	244	243	98	390	491	1515
22:12:00	94	571	504	823	101	1419	293	1606
22:30:00	946	1321	944	295	333	1701	0	1164
22:48:00	1047	1277	1530	381	260	385	1	83
23:06:00	875	886	1098	416	237	2	285	3
23:24:00	662	1342	579	291	407	0	504	981
23:42:00	806	1332	260	315	38	0	326	1452
24:00:00	86	692	0	155	0	0	1	942
24:18:00	604	1086	139	391	0	0	1	1114
24:36:00	2	1272	269	16	299	366	48	64
24:54:00	503	252	171	19	114	1290	709	0
25:12:00	219	1082	0	72	37	998	748	0
25:30:00	440	101	2	447	1	0	137	203
25:48:00	463	1008	0	16	137	0	4	762
26:06:00	36	84	148	280	643	0	2	39
26:24:00	79	20	0	253	196	0	1	0
26:42:00	9	62	0	15	0	370	5	48
27:00:00	17	1507	2	37	1	1145	1	0
27:18:00	259	245	159	25	0	1972	329	1
27:36:00	41	1001	127	114	6	1571	317	1943
27:54:00	1504	926	61	578	2128	2340	1210	1850
28:12:00	1115	213	36	35	1898	1841	848	1790
28:30:00	134	739	1	2	1648	1247	76	1763
28:48:00	596	97	4	33	1403	78	10	1491
29:06:00	549	616	127	0	976	515	3	175
29:24:00	5	10	388	191	1192	2	0	0
29:42:00	34	77	61	82	91	0	177	0
30:00:00	29	177	0	0	0	0	172	0
30:18:00	26	1317	4	3	442	422	2	0
30:36:00	302	143	2	3	30	84	0	0
30:54:00	93	14	0	15	0	0	10	336
31:12:00	14	18	3	172	36	0	6	371
31:30:00	4	33	39	63	0	0	5	0
31:48:00	10	336	65	8	705	0	168	0
32:06:00	98	64	240	4	473	0	377	0
32:24:00	419	47	0	19	104	0	7	0
32:42:00	38	1	2	0	6	1	0	0
33:00:00	10	1051	4	18	0	0	4	0
33:18:00	46	274	61	3	14	1	0	50
33:36:00	4	45	0	161	19	917	352	0
33:54:00	508	43	123	0	243	5	481	24
34:12:00	223	1598	90	0	22	0	164	684
34:30:00	2	95	1	0	371	0	2	574
34:48:00	1	81	1	66	628	1	4	0
35:06:00	378	9	81	4	108	2	8	0
35:24:00	114	812	12	0	0	180	0	0
35:42:00	0	22	43	115	173	1291	680	370
36:00:00	17	44	800	3	132	138	339	225
36:18:00	215	104	24	160	59	0	2	168
36:36:00	435	222	108	140	351	5	628	1076
36:54:00	11	1008	297	105	489	781	345	561
37:12:00	458	296	4	1	264	469	400	5
37:30:00	19	161	226	312	858	97	1295	658
37:48:00	526	183	1147	381	604	199	1890	1036
38:06:00	278	1830	523	355	886	1669	1321	1322
38:24:00	714	1092	985	347	1332	1065	1556	777
38:42:00	203	386	860	690	1003	1274	1884	1352
39:00:00	544	235	1047	173	957	1536	1721	2185
39:18:00	69	755	948	189	1032	1652	1499	1447
39:36:00	405	1779	1129	237	978	1090	1435	1296
39:54:00	512	346	1019	61	1023	1689	1517	1211
40:12:00	420	216	243	177	928	547	1244	1649
40:30:00	129	169	44	59	966	1453	1205	1294
40:48:00	905	825	553	22	659	591	1588	1116
41:06:00	673	1208	410	297	662	1016	832	1009
41:24:00	378	148	87	190	223	187	1340	1144
41:42:00	14	706	25	299	20	21	631	426
42:00:00	643	820	121	340	0	409	701	1040
42:18:00	116	99	18	1	68	1465	941	1047
42:36:00	4	138	204	0	0	1042	307	956
42:54:00	2	113	2	73	41	760	721	1045
43:12:00	347	1204	121	351	141	637	72	168
43:30:00	530	811	66	708	471	839	0	4
43:48:00	120	827	228	82	156	1069	789	0
44:06:00	12	226	393	66	187	1209	178	0
44:24:00	20	657	852	0	25	984	1	0
44:42:00	296	93	374	22	0	154	18	1642
45:00:00	43	648	19	21	123	297	1677	1110
45:18:00	33	636	673	544	723	720	1172	1075
45:36:00	583	163	1030	279	169	969	1009	1489
45:54:00	723	163	324	202	191	1687	618	1075
46:12:00	314	58	148	75	905	1866	1060	1234
46:30:00	143	146	295	57	1256	888	556	1099
46:48:00	274	1245	905	339	952	837	482	1286
47:06:00	724	534	1167	231	1149	3	2	1497
47:24:00	539	1345	422	78	1056	989	5	1833
47:42:00	462	799	159	143	507	1859	758	939
48:00:00	52	307	0	534	710	1494	0	181

## Sheet: Fig 1d + Suppl.fig 3a_VO2
Figure 1d and Supplementary figure 3a
	WT	WT	WT	R261Q	R261Q	R261Q	R261Q	R261Q	Unit: mL/kg/h
Time	ID: 61	ID: 201	ID: 297	ID: 222	ID: 381	ID: 260	ID: 308	ID: 2055
12:00:00	1467.85	3252.53	2838.89	2853.05	2357.53	3063.89	3128.96	2660.13
12:18:00	2432.34	2642.43	3209.08	2855.51	2256.14	3144.04	2871.57	2359.56
12:36:00	1487.37	2502.85	3316.72	2796.14	2445.59	3137.85	3151.39	2341.07
12:54:00	2664.79	3156.02	2368.09	2093.11	3410.19	2917.6	2125.7	2444.22
13:12:00	1622.68	2385.9	1942.39	2916.39	2007.36	2046.86	1775.05	1616.5
13:30:00	1936.33	2172.39	2925.85	2132.09	1906.39	3236.85	2213.83	2323.11
13:48:00	2311.64	2468.39	3384.71	2266.31	2690.28	3370.1	3018.76	1748.49
14:06:00	1692.08	3589.34	2835.31	2602.3	2718.86	3527.51	3193.9	2632.47
14:24:00	2104.53	2514.41	3304.08	2868.31	2474.57	3563.16	3302.76	2513.95
14:42:00	2245.55	3335.59	3493.94	2726.86	2715.41	3599.85	3380.6	2730.24
15:00:00	2616.56	3174	3136.31	2339.18	2497.08	3585.28	3255.88	2842.1
15:18:00	2603.98	3418.53	3218.91	2939.36	2451.71	3609.65	3276.59	2846.45
15:36:00	2782.33	2982.4	3265.11	2400.23	3133.48	3491.88	3314.46	2685.31
15:54:00	2106.52	2881.91	3268.34	2785.73	2698.73	3434.25	3164.22	2596.19
16:12:00	2606.18	2896.73	3341.42	2379.21	2775.11	3464.95	2820.89	2425.09
16:30:00	2234.72	3212.35	3176.11	2298.41	2722.42	3630.72	3212.58	2600.53
16:48:00	1814.06	3487.27	3525.24	2328.36	2484.41	3537.8	2933.01	1603.88
17:06:00	1967.77	2709.22	3263.54	2705.77	2162.11	3370.01	3045.71	2111.07
17:24:00	1857.79	3212.91	3104.99	2183.28	2087.13	3379.66	2950.6	1676.2
17:42:00	2484.07	3242.08	3134.66	2858.03	1641.74	3125.25	2355.53	1756.67
18:00:00	1611.43	2432.89	3352.93	2243.76	2245.85	3526.64	2880.65	1466.04
18:18:00	2090.55	2519.59	1932.93	2658.95	2468.28	3281.28	3083.17	2388.97
18:36:00	1566.47	3237.13	3071.82	2162.73	2407.77	3330.82	2812.82	1509.78
18:54:00	1360.91	3125.01	1678.25	2209.2	1731.21	3031.23	1922.83	1577.94
19:12:00	1506.59	2417.5	2630.87	2576.45	1722.01	3092.12	1795.49	1700.65
19:30:00	1492.6	2716.75	1690.13	2444.79	1707.44	2636.96	2515.07	1872.4
19:48:00	2190.87	3185.57	1587.63	1955.7	2008.79	1842.75	1915	1754.04
20:06:00	2024.09	3317.39	3534.63	2560.55	2305.36	3156.16	1671.81	2338.72
20:24:00	1661.75	2496.36	3339.97	2311.26	1544.83	3374.22	1804.69	1754.19
20:42:00	1477.49	3231.72	3475.21	2893.05	1727.39	3173.71	2067.95	1898.13
21:00:00	2014.61	3402.2	3248.14	2117.51	1682.98	3089.86	2920.79	2629.36
21:18:00	2545.51	2664.02	2036.78	2798.94	2715.38	3227.86	2851.79	2430.4
21:36:00	2638.82	3130.64	1743.32	2795.42	2422.42	3298.43	2005.8	2465.32
21:54:00	2550.03	3088.38	3289.65	2227.85	2425.66	3166.46	2870.23	2410.81
22:12:00	1689.67	2374.01	3333.43	2367.64	2692.09	2982.31	2727.35	1818.56
22:30:00	2552.46	2103.05	3412.41	2558.84	2376.46	3082.27	1618.73	2449.57
22:48:00	2391.06	2233.23	2967.12	2645.58	2484.16	2106.79	1702.2	2432.67
23:06:00	2516.78	3056.5	1593.55	2276.63	2620.6	1734.84	2661.41	2442.54
23:24:00	2486.9	2483.17	2044.57	2516.74	2984.64	3416.45	2355.04	2249.3
23:42:00	2543.16	2103.55	1490.26	2210.14	2471.03	2959.8	2171.73	1931.28
24:00:00	1989.91	2189.95	1652.08	2389.08	2424.9	3134.65	1665.58	1433.64
24:18:00	2211.68	2506.55	1574.13	2449.01	2398.56	2912.37	1738.42	1471.73
24:36:00	1430.12	3131.24	3482.49	2344.48	1925.84	1795.52	2265.93	1478.19
24:54:00	2332.58	2019.98	3224.4	2480.41	1768.19	1838.09	2613.44	2062.64
25:12:00	2017.05	2160.82	3045.66	2361.44	2023.73	1839.22	2609.71	1472.68
25:30:00	2074.8	1880.31	1633.61	1645.16	2348.8	2773.88	2039.97	1430.82
25:48:00	2443.28	2794.6	1540.92	2126.14	1539.13	2867.46	1509.27	1401.27
26:06:00	1392.14	2967.94	1642.49	1468.84	2189.55	1836.37	1562.28	1300.97
26:24:00	1784.39	2109.49	2245.24	1397.85	2130.06	1784.95	1654.65	1344.95
26:42:00	1302.6	1929.74	3053.86	1712.79	1695.24	1792.72	1641.42	1410.88
27:00:00	1440.6	1919.82	3035.13	2209.06	1738.61	1848.37	1753.71	1487.56
27:18:00	2070.28	2169.3	3042.36	2267.97	1875.25	2086.96	3140.18	2275.18
27:36:00	1484.98	2742.92	2798.22	2197.09	1660.98	4047.59	2636.49	1448.14
27:54:00	2826.53	4219.52	3871.69	2500.92	2243.63	3297.69	3130.17	1786.04
28:12:00	2506.78	3717.81	3545.14	1729.63	1917.03	3169.48	2771.35	1381.53
28:30:00	1894.82	3401.45	3133.13	2137.18	1824.58	3236.35	2533.34	1516.82
28:48:00	2794.2	3081.29	1881.49	1495.45	1780.49	2844.07	1730.87	1530.6
29:06:00	2087.04	3238.33	2754.77	2328.97	1524.77	2086.69	1855.57	1852.24
29:24:00	1302.3	3058.93	1902.46	1509.57	2372.68	1655.3	1939.25	2220.48
29:42:00	1417.78	2874.14	2007.45	1527.75	2401.29	1712.08	2509.32	1470.29
30:00:00	1487.81	2246.19	1810.01	1808.68	1635.59	1605.5	1954.29	1340.36
30:18:00	1484.9	2312.18	2954.24	2494.86	1694.03	1772.95	1588.9	1350.21
30:36:00	2513.4	2072.12	2416.57	2210.43	1475.84	1807.19	1583.81	1729.97
30:54:00	2484.94	2010.45	1891.1	1511.57	1665.18	2790.67	1844.84	1375.16
31:12:00	1380.36	2121.9	1659.28	1624.72	2260.46	2660.38	1556.06	1321.13
31:30:00	1333.76	1782.14	1770.9	1488.3	1626.54	1614.5	1734.14	1318.67
31:48:00	1451.48	3292.01	1613.78	2025.75	1499.6	1591.02	2663.53	2148.91
32:06:00	1954.17	3247.75	1931.87	1705.63	1639.49	1591.96	2770.93	2319.37
32:24:00	2217.65	3095.27	1910.7	1603.83	1731.36	1777.65	1551.71	1213.86
32:42:00	1474.9	2050.71	1890.4	1501.39	1799.93	1506.61	1665.46	1478.45
33:00:00	1363.96	2061.5	1932.25	2631.15	1792.81	1430.58	1709.38	1398.25
33:18:00	1504.86	2198.55	2523.19	2430.65	2241.16	1639.39	1757.96	1530.33
33:36:00	1345.93	1995.89	3343.22	1670.73	1695.19	1570.22	2808.38	1258.4
33:54:00	2418.61	2574.46	2290.51	1609.88	1560.86	2093.79	2632.47	2070.52
34:12:00	1505.3	1913.6	1677.33	2564.9	1544.25	2715.8	1905.37	1656.47
34:30:00	1401.28	3078.78	2058.81	2375.56	2281.99	2929.6	1606.6	1343.49
34:48:00	1291.38	3232.21	1863.13	1610.43	1512.44	1485.53	1525.85	1619.5
35:06:00	2334.5	2069.93	1879.19	1549.8	1744.94	1748.55	1666.92	2257.14
35:24:00	2290.62	2082.83	3268.41	2546.19	1938.44	1778.59	1714.41	1439.32
35:42:00	1397.39	2845.47	3182.68	1534.86	2436.8	2753.47	2889.24	1625.13
36:00:00	1711.84	3199.27	3035.99	1609.18	1771.96	1804.29	2138.98	2600.99
36:18:00	2226.72	2165.53	1832.68	1889.64	2597.06	1813.67	1849.06	1584.37
36:36:00	2674.45	3533.05	1996.93	3088.64	1950.13	2890.07	3038.54	2790.83
36:54:00	1557.2	2458.88	3142.97	2466.22	2060.31	3031.77	2458	1752.38
37:12:00	2254.28	3324.14	3432.86	2188.49	1873.61	1816.76	2696.15	1597.12
37:30:00	1772.54	3584.08	2336.09	1917.38	2846.1	2948.46	3028.49	2863.02
37:48:00	2103.46	2692.27	3119.48	1934.61	2738.61	3225.21	3209.76	2676.92
38:06:00	2280.98	3498.95	4018.7	2974.41	2592.47	3013.99	3362.56	2618.34
38:24:00	2675.89	3548.53	3873.9	3248.57	3090.16	3050.36	3248.27	2434.74
38:42:00	1914.51	3371.33	3924	2325.91	3114.74	3036.81	3194.71	2684.91
39:00:00	2680.06	3202.89	4130.39	2266.49	2966.77	3123.03	3152.91	2612.91
39:18:00	1845.15	3269.38	3835.99	2934.8	2820.79	3122.35	3287.03	2802.01
39:36:00	2610.6	2934.22	3708.04	2843.22	2671.98	3306.4	3203.08	2599.22
39:54:00	2862.64	3377.36	3636.13	2969.82	2892.07	3010.18	3251.23	2599.34
40:12:00	2068.92	3241.31	3253.45	2295.9	2733.24	3179.58	3092.01	2510.33
40:30:00	1898.91	2869.95	3475.55	2174.65	1711.53	3077.03	3191.65	1475.24
40:48:00	2714.53	3099.05	3349.42	2899.69	1922.74	3143.93	3246.73	2438.3
41:06:00	2843.92	3398.22	3444.77	2714.97	2813.49	3248.93	3275.78	2296.08
41:24:00	2331.54	3068.73	3022.48	2365.73	3052.92	3298.7	2924.49	1951.79
41:42:00	1748.79	2094.74	2012.78	2782.93	2663.91	3449.86	2738.35	1623.1
42:00:00	2435.61	2109.62	3643.3	2827.18	1980.8	3222.45	2901.58	2084.74
42:18:00	1961.07	1922.53	3321.14	2047.52	1662.26	3219.22	2925.45	1569.21
42:36:00	1638.91	1931.58	3621.72	2074	1568.78	3171.84	2450.52	1813.65
42:54:00	1472.85	1997.17	3272.75	2016.24	2671.89	3090.42	2854.66	1699.49
43:12:00	2277.88	3250.78	3293.72	2840.66	2833.76	1994.24	2073.51	1689.38
43:30:00	2612.79	2414.72	3249.64	2835.95	2831.24	1617.46	1658.69	2828.27
43:48:00	1947.65	2056.65	3386.9	2815.41	2648.65	1622.32	2893.9	1784.82
44:06:00	1566.2	2282.33	3358.57	2080.86	2557.65	1609.49	2086.9	2767.17
44:24:00	1467.53	1999.02	3399.37	2827.08	1668.11	1563.72	1837.3	2745.84
44:42:00	2663.83	1931.88	2169.04	1914.94	1697.73	3173.78	2501.87	2094.37
45:00:00	1670.79	2578.33	2375.32	2545.99	1698.77	3226.53	3180.54	1636.35
45:18:00	1532.35	3022.07	2707.19	2953.5	3184.94	3274.01	2989.83	2447.8
45:36:00	2909.59	1850.53	3325.11	2207.88	2747.91	3065.09	3001.84	2767.6
45:54:00	2987.96	2849.65	3556.43	2171.29	2872.08	3178.09	2879.26	2290.73
46:12:00	2708.14	3088.93	3581.84	2040.22	1835.28	3081.45	3097.75	2428.12
46:30:00	1835.33	3264.32	3382.99	2143.7	2506.22	2991.61	2787.9	2659.73
46:48:00	2554.26	3307.91	3185.26	2947.28	2808.11	2936.78	2486.11	2674.85
47:06:00	2739.17	2790.75	2160.25	2718.04	2848.17	2925.41	1597.59	2715.11
47:24:00	2512.53	2755.7	3345.96	2869.6	1874.96	2952.15	2306.16	2496.15
47:42:00	2613.89	2608.21	3277.99	2742.23	2722.05	2884.87	2647.5	1650.99
48:00:00	1752.78	3066.75	3107.17	2521.99	2777.76	1987.77	1603.01	1506.49

## Sheet: Fig 1d + Suppl.fig 3b_VCO2
Figure 1d and Supplementary figure 3b
	WT	WT	WT	R261Q	R261Q	R261Q	R261Q	R261Q	Unit: mL/kg/h
Time	ID: 61	ID: 201	ID: 297	ID: 222	ID: 381	ID: 260	ID: 308	ID: 2055
12:00:00	1362.39	3440.26	3040.44	2466.96	2671	2313.31	3097.19	3025.98
12:18:00	2356.41	2793.7	3507.87	2315.11	2276.92	2311.24	2880.12	2664.33
12:36:00	1455.89	2618.38	3555.16	2451.52	2403.23	2543.14	3011.4	2909.29
12:54:00	2734.2	3332.99	2624.79	1718.63	2479.74	3660.71	2164.59	2843.98
13:12:00	1725.2	2550.41	2201.19	2710.54	1471.27	2034.58	1810.52	1904.53
13:30:00	1967.29	2352.27	3262.8	1932.93	2100.32	1881.34	2339.34	2947.1
13:48:00	2448.18	2641.8	3803.05	2154.04	1661.21	2660.03	3302.13	3334.6
14:06:00	1699.7	4016.83	3003.66	2408.63	2499.32	2820.82	3466.83	3536.33
14:24:00	2270.09	2660.76	3630.66	2570.16	2621.94	2609.44	3579.03	3662.1
14:42:00	2325.08	3663.5	3877.21	2571.02	2773.09	2863.8	3773.39	3722.04
15:00:00	2808.86	3518.89	3480.45	2134.67	3013.35	2710.17	3510.09	3760.36
15:18:00	2830.41	3649.68	3438.16	2694.18	3007.11	2706.58	3538.66	3705.2
15:36:00	3067.84	3282.08	3743.67	2176.29	2822.16	3403.03	3627.77	3381.71
15:54:00	2358.57	3014.56	3641.15	2652.1	2706.86	2957.23	3335.59	3295.26
16:12:00	2880.69	3117.23	3686.08	2204.5	2575.05	2982.34	3046.19	3501.93
16:30:00	2397.91	3425.44	3455.64	2113.67	2666.49	2953.22	3437.24	3773.95
16:48:00	2048.59	3758.03	3771.44	2314.43	1661.12	2524.67	3062.74	3578.9
17:06:00	2140.31	2789.21	3516.63	2715.73	2245.28	2131.56	3175.62	3210.15
17:24:00	2085.47	3429.7	3298.46	2236.14	1810.93	2031.35	2968.86	3476.01
17:42:00	2662.1	3281.25	3145.65	2920.7	1817.79	1543.7	2674.76	3163.31
18:00:00	1760.68	2579.23	3611.47	2168.81	1560.78	2124.26	3136.93	3551.11
18:18:00	2317.84	2716.23	2160.69	2685.11	2474.28	2560.36	3381.3	3477.99
18:36:00	1706.66	3352.07	3191.23	2146.19	1541.79	2293.41	2919.48	3297.04
18:54:00	1465.77	2991.41	1620.69	2250.13	1618.17	1741.43	1831.47	3022.99
19:12:00	1601.01	2490.45	2651.9	2804.85	1784.69	1628.25	1758.5	3127.31
19:30:00	1500.95	2823.7	1565.63	2624.16	1996.48	1486.72	2369.81	2601.75
19:48:00	2407.54	3330.76	1383.11	2218.33	1827.17	1773.64	1899.62	1632.62
20:06:00	2104.64	3591.11	3487.84	2652.19	2524.18	2286.04	1748.58	2860.75
20:24:00	1815.28	2535.34	3691.22	2595.39	1901.01	1505.37	1839.8	3531.66
20:42:00	1551.94	3376.36	3688.39	3016.58	2005.8	1485.67	1928.22	3209.99
21:00:00	2283.68	3233.1	3345.1	2160.93	2844.9	1411.07	2662.05	3239.26
21:18:00	2703.2	2551.62	1870.33	2912.16	2653.11	2340.97	2618.48	3356.98
21:36:00	2872.49	2867.72	1643.53	2919.15	2669.22	2377.06	2003.05	3411.72
21:54:00	2803.92	3062.82	2872.1	2287.26	2646.49	2503.3	2968.91	3150.01
22:12:00	1876.48	2323.68	3489.07	2564.92	1970.39	2766.7	2779.32	2951.63
22:30:00	2779.93	1946.16	3634.24	2643.41	2602.85	2504.42	1427.35	3165.39
22:48:00	2565.93	2356	3051.89	2729.77	2564.8	2554.34	1488.89	1865.04
23:06:00	2745.7	3317.99	1442.64	2438.93	2625.3	2511.74	2492.53	1534.95
23:24:00	2693.69	2510.5	1849.76	2590.64	2360.28	3213.99	2170.81	2956.58
23:42:00	2780.48	2077.06	1394.95	2259.03	2055.69	2427.9	2269.47	3048.4
24:00:00	2040.33	1980.11	1409.46	2453.83	1489.43	2325.49	1622.82	3188.65
24:18:00	2364.29	2148.8	1385.35	2422.29	1530.04	2045.1	1507.01	2823.81
24:36:00	1529.03	2855.06	3100.28	2338.55	1505.67	1544.06	1973.8	1763.59
24:54:00	2508.86	2075.76	3475.4	2537.6	1993.75	1453.45	2440.62	1609.96
25:12:00	2139.05	2092.37	3165.55	2444.82	1526.73	1757.91	2445.99	1657.03
25:30:00	2334.47	1804.17	1597.57	1690.24	1439.52	2321.83	1680.51	2620.62
25:48:00	2604.73	2872.31	1442	2147.61	1290.34	1565.72	1269.82	2901.55
26:06:00	1443.76	3206.01	1420.71	1549.05	1333.4	2037.84	1285.39	1711.61
26:24:00	1910.88	2173.78	1948.34	1440.62	1266.54	2071.79	1339.54	1479.94
26:42:00	1228.76	1896.87	3093.46	1880.08	1238.72	1714.57	1266.91	1479.48
27:00:00	1426.79	1848.93	3347.85	2211.64	1255.59	1544.86	1410.8	1595.95
27:18:00	2066.47	1902.8	3264.42	2332.5	2191.03	1590.26	2603	1721.43
27:36:00	1537.76	2521.2	2731.98	2244.04	1335.99	1445.66	2511.29	3273.34
27:54:00	2934.46	4091.78	3248.95	2450.94	1802	1896.45	2725.99	2711.56
28:12:00	2519.41	3353.3	2928.09	1645.2	1239.89	1518.12	2254.52	2596.9
28:30:00	1772.91	2857.27	2524.28	2086.64	1284.15	1468.48	2160.05	2675.55
28:48:00	2676.71	2576.1	1517.25	1488.09	1268.1	1438.33	1401.44	2392.67
29:06:00	2126.27	2910.46	2121.05	2363.74	1592.86	1165.37	1510.74	1651.53
29:24:00	1290.84	2798.68	1542.59	1448.12	2270.43	2098.86	1479.89	1338.93
29:42:00	1327.37	2469.26	1600.18	1562.59	1491.03	2029.1	2025.16	1363.36
30:00:00	1324.59	1786.86	1440.32	1799.03	1293.52	1297.37	1864.46	1247.42
30:18:00	1275.89	2067.73	2438.74	2553.26	1284.89	1328.44	1451.09	1383.84
30:36:00	2350.12	1762.41	2379.25	2163.7	1687.5	1107.47	1321.08	1424.97
30:54:00	2557.16	1620.66	1884.84	1482.38	1167.24	1315.31	1523.06	2377.58
31:12:00	1472.81	1817.3	1541.84	1612.88	1178.1	1997.23	1259.86	2625.15
31:30:00	1388.09	1468.98	1599.65	1527.83	1210.81	1619.16	1481.66	1414.43
31:48:00	1432.6	3332.09	1429.95	2036.18	2172.76	1267.49	2318.93	1281.19
32:06:00	1990.85	3344.81	1597.73	1723.08	2321.86	1343.27	2621.68	1277.47
32:24:00	2259.48	3156.89	1568.81	1673.49	1220.99	1427.3	1348.27	1443.77
32:42:00	1540.49	2127.24	1542.65	1551.1	1476.04	1445.73	1334.83	1189.55
33:00:00	1386.95	2041.68	1626.18	2786.14	1327.99	1438.06	1407.07	1194.37
33:18:00	1454.72	1947.82	2175.96	2457.74	1337.07	1948.47	1344.7	1378.92
33:36:00	1235.82	1686.9	3315.25	1664.9	1112.35	1609.92	2459.01	1340.63
33:54:00	2526.99	2602.85	2056.78	1598.11	2023.48	1534.93	2639.57	1831.49
34:12:00	1593.74	2110.35	1413.66	2702.13	1634.18	1469.66	2032.8	2739.97
34:30:00	1509.35	3238.18	1658.75	2413.23	1430.42	2108.39	1728.32	3022.86
34:48:00	1355.64	3565.17	1609.78	1654.87	1560.73	1264.03	1629.85	1576.06
35:06:00	2382.52	2096.15	1507.26	1586.45	2228.93	1369.83	1618.58	1659.52
35:24:00	2404.58	1901.82	2778.56	2601.44	1265.86	1585.73	1557.9	1666.59
35:42:00	1455.45	2779.11	3238.39	1565.26	1363.11	2189.64	2615.2	2682.33
36:00:00	1850.88	3437.57	3192.68	1594.26	2692.42	1855.8	1984.64	1780.91
36:18:00	2306.73	2431	2018.25	1922.7	1601.8	2616.97	1853.48	1765.16
36:36:00	2856.81	3967.67	2185.14	3386.21	2891.8	2066.18	3137.44	3073.77
36:54:00	1648.05	2679.62	3409.51	2450.33	1707.72	2093.59	2599.77	3128.62
37:12:00	2442.08	3641.04	3618.78	2195.98	1545.22	1981.94	2900.08	1732.93
37:30:00	1946.86	3868.63	2493.43	1978.11	2876.45	2873.45	2847.19	3021.45
37:48:00	2254.15	2885.55	3254.65	2014.54	2607.35	2473.16	3286.3	3360.3
38:06:00	2501.34	3871.96	4327.19	3124.9	2569.18	2571.35	3369.7	3125
38:24:00	2876.79	3765.14	3872.6	3344.26	2434.76	3265.71	3013.93	3066.53
38:42:00	2051.6	3678.94	3992.86	2374.69	2840.47	3195.71	3153.9	3078.91
39:00:00	2965.96	3517.42	4456.12	2331.82	2809.65	3173.28	2723.38	2887.91
39:18:00	2026.07	3540.16	4008.36	3168.31	3028.21	2999.27	3361.72	3002.1
39:36:00	2937.82	3152.07	3951.09	2987.97	2775.61	2837.28	3402.01	3391.56
39:54:00	3205.04	3623.97	3757.31	3143.71	2799.2	3017.68	3216.22	3170.07
40:12:00	2299.49	3528.57	3199.45	2368.95	2640.54	2922.78	3149.31	3353.46
40:30:00	2323.63	3028.99	3670.2	2371.56	1517.58	1816.58	3475.97	3187.65
40:48:00	3049.7	3273.82	3505.7	3132.89	2470.76	2064.09	3184.56	3284.3
41:06:00	3161.29	3691.94	3681.22	2923.45	2411.39	3083.9	3254.66	3461.73
41:24:00	2585.42	3198.06	2922.54	2597.83	2012.01	3274.46	2960.3	3488.54
41:42:00	1979.13	2021.27	1874.76	3056.46	1603.4	2864.16	2786.66	3712.3
42:00:00	2757.25	1912.21	3655.82	3058.1	2118.74	2153.73	2972.39	3482.15
42:18:00	2174.28	1708.48	3343.76	2211.25	1481.68	1787.58	2994.41	3466.74
42:36:00	1795.17	1587.39	3704.59	2171.82	1704.17	1571.15	2656.97	3229.09
42:54:00	1681.2	1671.33	3109.38	2186.75	1623.24	2780.84	3105.86	3226.95
43:12:00	2654.34	3072.58	3142.61	3147.87	1778.55	3055.68	2265.9	2110.81
43:30:00	2993.44	2513.47	2771.4	2965.36	2988.26	2997.94	1714.9	1658.31
43:48:00	2180.45	2166.96	3490.75	3102.67	1830.59	2829.34	3095.3	1746.16
44:06:00	1782.19	2217.62	3038.92	2202.43	2884.86	2609.25	2258.54	1625.22
44:24:00	1635.84	1750.44	3494.93	3037.18	2947.8	1756.21	2002.82	1579.24
44:42:00	2874.51	1603.63	1906.39	2023.41	2215.53	1802.26	2548.98	3378.95
45:00:00	1840.78	2348.07	1942.34	2832.58	1696.38	1789.44	3237.76	3415.84
45:18:00	1629.98	3133.62	2502.15	3138.24	2511.66	3349.34	2878.25	3306.49
45:36:00	3310.84	1919.12	2902.15	2394.57	3010.11	2997.16	2976.84	3355.15
45:54:00	3326.11	2715.71	3342.41	2408.51	2435.27	3130.34	3015.13	3425.08
46:12:00	3006.33	3342.11	3324.17	2205.73	2577.74	1963.68	3205.09	3197.57
46:30:00	2068.64	3477.99	3316.55	2481.09	2867.52	2651.59	2835.82	3155.28
46:48:00	2881.49	3576.12	2713.77	3198.75	2871.09	2967.89	2277.93	3176.54
47:06:00	3044.7	2789.12	1718.75	3056.86	2895.91	3029.73	1488.52	3169.66
47:24:00	2823.91	2829.19	3058.02	3153.09	2603.29	1970.13	2097.91	3149.13
47:42:00	2888.11	2777.86	3094.15	2975.83	1661.33	2856.98	2621.83	3123.97
48:00:00	2062.67	3238.38	2929.24	2723.56	1495.85	2858.14	1592.9	1966.26

## Sheet: Fig 1e
Figure 1e
	WT	WT	WT	R261Q	R261Q	R261Q	R261Q	R261Q
Time	ID: 61	ID: 201	ID: 297	ID: 222	ID: 381	ID: 260	ID: 308	ID: 2055
12:00:00	0.928157	0.864675	1.00409	0.981243	1.05772	1.07099	0.989844	0.987626
12:18:00	0.968781	0.810752	0.964976	1.02442	1.05725	1.09311	1.00298	0.847422
12:36:00	0.978836	0.87675	1.02655	1.03989	1.04616	1.07189	0.955577	0.927161
12:54:00	1.02605	0.821088	1.01453	1.07346	1.05608	1.1084	1.01829	0.974766
13:12:00	1.06318	0.929418	0.910161	1.01356	1.06895	1.13324	1.01998	0.93046
13:30:00	1.01599	0.906586	0.904094	0.986862	1.0828	1.11516	1.05669	0.910483
13:48:00	1.05907	0.950465	0.950088	0.98876	1.07025	1.1236	1.09387	0.989468
14:06:00	1.0045	0.92558	0.949424	1.0375	1.1191	1.05938	1.08545	1.0025
14:24:00	1.07867	0.896052	1.04296	1.0545	1.05821	1.09884	1.08365	1.02777
14:42:00	1.03542	0.94285	1.01569	1.05465	1.09831	1.1097	1.11619	1.03394
15:00:00	1.07349	0.91257	1.06026	1.08534	1.10866	1.10973	1.07808	1.04883
15:18:00	1.08695	0.916589	1.05644	1.10396	1.06762	1.06811	1.07998	1.02647
15:36:00	1.10262	0.906699	1.05096	1.08602	1.10048	1.14657	1.09453	0.968449
15:54:00	1.11965	0.952033	1.04263	1.09579	1.04603	1.11407	1.05416	0.95953
16:12:00	1.10533	0.926567	1.06184	1.07467	1.07612	1.10315	1.07987	1.01067
16:30:00	1.07302	0.919624	1.02537	1.08478	1.06634	1.08801	1.06993	1.03945
16:48:00	1.12928	0.99402	1.03569	1.01621	1.07764	1.06984	1.04423	1.01162
17:06:00	1.08768	1.00368	1.06357	0.985874	1.02952	1.07755	1.04265	0.952564
17:24:00	1.12256	1.02421	1.08037	0.973274	1.06747	1.06231	1.00619	1.02851
17:42:00	1.07167	1.02193	1.0348	0.940283	1.01208	1.00351	1.13552	1.01218
18:00:00	1.09262	0.966594	1.06462	0.945862	1.06015	1.07711	1.08897	1.00694
18:18:00	1.10872	1.00984	1.03571	1.03731	1.07804	1.11783	1.0967	1.05995
18:36:00	1.08949	0.99235	1.0212	0.952502	1.03551	1.03887	1.03792	0.989856
18:54:00	1.07706	1.01853	1.0255	1.0059	0.957246	0.965698	0.952487	0.997282
19:12:00	1.06267	1.08865	1.04942	0.945553	1.03018	1.008	0.979401	1.01138
19:30:00	1.00559	1.07337	1.06627	0.87073	1.03937	0.926339	0.942245	0.986647
19:48:00	1.0989	1.13429	1.04169	0.88294	1.04557	0.871175	0.991968	0.885965
20:06:00	1.0398	1.03579	1.0793	0.991619	1.08251	0.986761	1.04592	0.906403
20:24:00	1.09239	1.12293	1.0837	0.974454	1.01562	1.10516	1.01946	1.04666
20:42:00	1.05038	1.0427	1.05672	0.860064	1.04476	1.06134	0.932433	1.01143
21:00:00	1.13356	1.0205	1.08197	0.838436	0.950298	1.02985	0.911413	1.04835
21:18:00	1.06195	1.04045	1.09164	0.862118	0.95781	0.918277	0.918188	1.04
21:36:00	1.08855	1.04426	1.08271	0.981274	0.916017	0.94276	0.998629	1.03435
21:54:00	1.09956	1.02667	1.09776	1.03201	0.991722	0.873072	1.03438	0.994806
22:12:00	1.11056	1.08333	1.08349	1.02771	0.978798	1.04669	1.01905	0.989712
22:30:00	1.08912	1.03305	1.06258	1.05384	0.925397	1.06501	0.881769	1.02697
22:48:00	1.07313	1.03182	1.05432	1.02825	1.05497	1.02857	0.874685	0.885253
23:06:00	1.09096	1.07129	1.07482	0.958458	1.08555	0.905303	0.936544	0.884784
23:24:00	1.08315	1.02936	1.04934	1.07685	1.01101	0.904715	0.921772	0.865397
23:42:00	1.09332	1.02212	1.06442	0.982545	0.987405	0.936042	1.04501	1.02994
24:00:00	1.02534	1.0271	1.03892	0.959005	0.904179	0.853139	0.974322	1.01723
24:18:00	1.069	0.989087	1.03962	0.852637	0.857276	0.880072	0.866881	0.969593
24:36:00	1.06916	0.997472	1.01859	0.801759	0.911799	0.890247	0.871077	0.982215
24:54:00	1.07557	1.02306	0.966599	0.822001	1.02761	1.07784	0.933873	0.875889
25:12:00	1.06048	1.03531	1.0367	0.86865	0.968321	1.03936	0.937266	0.90094
25:30:00	1.12515	1.0274	1.00608	0.988519	0.959506	0.977943	0.823791	0.94475
25:48:00	1.06608	1.0101	0.920839	1.01728	1.02781	0.935803	0.841351	1.01189
26:06:00	1.03708	1.05461	1.02493	0.930713	1.08021	0.864973	0.822766	0.932064
26:24:00	1.07089	1.0306	0.941694	0.972646	1.03048	0.867767	0.809559	0.829121
26:42:00	0.943308	1.09767	0.877978	1.0114	0.982969	1.01297	0.77184	0.825273
27:00:00	0.990417	1.00117	0.84406	0.88856	0.963074	1.10303	0.804463	0.863439
27:18:00	0.998159	1.02845	0.963014	0.848023	0.877149	1.07299	0.828933	0.824854
27:36:00	1.03555	1.02137	0.92256	0.870368	0.919167	0.976326	0.952511	0.808711
27:54:00	1.03819	0.980016	1.00894	0.845258	0.969724	0.839155	0.870875	0.82226
28:12:00	1.00504	0.951184	0.897474	0.791916	0.901956	0.825945	0.81351	0.819346
28:30:00	0.935665	0.976353	0.846609	0.804831	0.840014	0.805675	0.852646	0.82672
28:48:00	0.957951	0.995078	0.8285	0.80783	0.836046	0.806409	0.809675	0.841283
29:06:00	1.01879	1.01493	0.85996	0.764292	0.898754	0.769953	0.814164	0.79146
29:24:00	0.991193	0.959296	1.0225	0.884592	0.914923	0.810841	0.763125	0.808877
29:42:00	0.936225	1.0228	1.01411	0.845004	0.859129	0.797122	0.807055	0.796316
30:00:00	0.890295	0.994661	0.965054	0.793212	0.795508	0.795752	0.954032	0.776965
30:18:00	0.859244	1.02341	0.95162	0.784192	0.89428	0.825505	0.913268	0.780528
30:36:00	0.935038	0.97886	0.975451	0.750399	0.850532	0.984556	0.834118	0.788498
30:54:00	1.02906	0.980692	0.848807	0.789893	0.806121	0.99669	0.825577	0.851976
31:12:00	1.06698	0.992711	0.89174	0.883551	0.85645	0.929221	0.809646	0.986757
31:30:00	1.04073	1.02656	0.918206	0.99546	0.82428	0.903298	0.85441	0.87608
31:48:00	0.986991	1.00515	1.0111	0.845224	1.01217	0.886089	0.870625	0.805263
32:06:00	1.01877	1.01023	1.00108	0.819322	1.02989	0.827041	0.946137	0.80245
32:24:00	1.01886	1.04344	1.00588	0.82438	1.01991	0.821066	0.868895	0.81218
32:42:00	1.04447	1.03311	0.998371	0.803217	1.03732	0.816044	0.801478	0.789558
33:00:00	1.01686	1.0589	0.949758	0.802124	0.990384	0.841597	0.823141	0.834886
33:18:00	0.966683	1.01115	0.873714	0.869402	0.885957	0.862383	0.76492	0.841116
33:36:00	0.91819	0.996514	0.883933	0.949694	0.845188	0.991633	0.8756	0.853786
33:54:00	1.04481	0.992687	0.977283	0.983383	1.01103	0.897953	1.0027	0.874722
34:12:00	1.05875	1.05351	0.986542	0.951701	1.10281	0.842806	1.06688	1.0089
34:30:00	1.07712	1.01586	1.06471	0.923926	1.05177	0.805686	1.07576	1.03183
34:48:00	1.04976	1.0276	0.963713	0.835753	1.10301	0.864019	1.06816	1.06094
35:06:00	1.02057	1.02365	0.987501	0.785033	1.01267	0.802076	0.970999	0.949081
35:24:00	1.04975	1.0217	0.879486	0.818044	0.913094	0.850125	0.908709	0.937028
35:42:00	1.04155	1.01981	0.838768	0.898571	0.97668	1.01751	0.905154	0.974165
36:00:00	1.08122	0.990722	1.03515	1.04731	1.07448	1.05161	0.927847	0.987043
36:18:00	1.03593	1.01749	1.011	1.00767	1.12259	1.10125	1.00239	0.973251
36:36:00	1.06819	1.09634	1.03618	1.05951	1.12301	1.09425	1.03255	1.06356
36:54:00	1.05834	0.993557	0.974512	1.01615	1.08977	1.08481	1.05768	1.03195
37:12:00	1.08331	1.00342	0.96751	1.05782	1.09533	1.05416	1.07564	0.953858
37:30:00	1.09834	1.03167	1.00469	1.00961	1.07939	1.06735	0.940134	1.02475
37:48:00	1.07164	1.04132	0.974011	0.903073	1.07179	1.04333	1.02385	1.04188
38:06:00	1.09661	1.0506	0.981225	0.991855	1.10661	1.07676	1.00212	1.03683
38:24:00	1.07508	1.02946	1.00001	1.05681	1.06104	0.999665	0.927857	1.0053
38:42:00	1.07161	1.02097	1.05794	1.02599	1.09124	1.01755	0.987226	1.01386
39:00:00	1.10668	1.02882	1.0753	1.06961	1.0982	1.07886	0.863766	0.924713
39:18:00	1.09805	1.07957	1.08073	1.06328	1.08282	1.04493	1.02273	0.961487
39:36:00	1.12535	1.05091	1.06787	1.06187	1.07425	1.06555	1.06211	1.02576
39:54:00	1.11961	1.05855	1.07689	1.04343	1.07302	1.03333	0.989231	1.05312
40:12:00	1.11144	1.03182	1.05187	1.06934	1.08862	0.983402	1.01853	1.05469
40:30:00	1.22367	1.09055	1.0287	1.06138	1.05542	1.05601	1.08908	1.03595
40:48:00	1.12347	1.08042	1.01331	1.07352	1.05639	1.04666	0.980851	1.04465
41:06:00	1.11159	1.07679	1.05022	1.09611	1.08643	1.06864	0.993554	1.0655
41:24:00	1.10889	1.09811	1.03086	1.07257	1.04214	0.966936	1.01224	1.05755
41:42:00	1.13172	1.09828	0.987865	1.07517	0.964926	0.931426	1.01764	1.07607
42:00:00	1.13206	1.08168	1.01631	1.0873	0.906422	1.00344	1.0244	1.08059
42:18:00	1.10872	1.07996	0.944219	1.07539	0.88866	1.00681	1.02357	1.07689
42:36:00	1.09534	1.04717	0.939632	1.00151	0.821809	1.02288	1.08425	1.01805
42:54:00	1.14146	1.08457	0.955134	1.04078	0.836852	0.950083	1.088	1.04418
43:12:00	1.16526	1.10815	1.05279	1.07831	0.945181	0.954121	1.09278	1.05846
43:30:00	1.14569	1.04563	1.05657	1.05888	1.04089	0.852834	1.03389	1.02525
43:48:00	1.11953	1.10203	1.02564	1.06822	1.05364	1.03066	1.0696	1.07633
44:06:00	1.13791	1.05842	1.04253	1.02017	0.971647	0.904825	1.08225	1.00977
44:24:00	1.11469	1.07432	1.07355	1.05282	0.87565	1.02811	1.09009	1.00992
44:42:00	1.07909	1.05664	1.05785	1.06157	0.830091	0.878911	1.01883	1.06465
45:00:00	1.10174	1.11256	1.03668	1.05337	0.910697	0.817716	1.01799	1.05867
45:18:00	1.06371	1.06255	1.02609	1.05162	1.03692	0.924262	0.96268	1.00992
45:36:00	1.1379	1.08456	1.08763	1.0907	1.03707	0.872798	0.991669	1.09463
45:54:00	1.11317	1.10925	1.0631	1.08992	0.952997	0.939823	1.04719	1.07772
46:12:00	1.11011	1.08112	1.06162	1.06996	1.08197	0.928063	1.03465	1.03768
46:30:00	1.12712	1.15738	1.07813	1.058	1.06546	0.98036	1.01719	1.05471
46:48:00	1.12811	1.08533	1.07337	1.0569	1.08108	0.851978	0.916262	1.08164
47:06:00	1.11154	1.12465	1.06659	1.06375	0.999414	0.795625	0.931732	1.08349
47:24:00	1.12393	1.09879	1.04292	1.05076	1.02667	0.913945	0.909701	1.06673
47:42:00	1.10491	1.08519	1.00626	1.04957	1.06504	0.943917	0.990306	1.08288
48:00:00	1.1768	1.07993	0.992938	1.02894	1.05596	0.942737	0.993693	0.989177

## Sheet: Fig 1f
Figure 1f
	WT	WT	WT	R261Q	R261Q	R261Q	R261Q	R261Q	Unit: kcal/h
Time	ID: 61	ID: 201	ID: 297	ID: 222	ID: 381	ID: 260	ID: 308	ID: 2055
12:00:00	0.246735	0.392865	0.368778	0.483152	0.357688	0.376169	0.417447	0.443489
12:18:00	0.412986	0.319136	0.419078	0.476986	0.34593	0.372758	0.384339	0.389628
12:36:00	0.253164	0.301471	0.430941	0.474958	0.376385	0.379545	0.416914	0.392434
12:54:00	0.458826	0.381056	0.31038	0.350559	0.5291	0.35708	0.285572	0.408531
13:12:00	0.281911	0.288965	0.256089	0.501949	0.306973	0.247786	0.238563	0.263325
13:30:00	0.332586	0.263982	0.384102	0.364881	0.289638	0.389898	0.300187	0.377859
13:48:00	0.401208	0.29905	0.44523	0.392101	0.408925	0.41395	0.412997	0.287664
14:06:00	0.289822	0.439953	0.367285	0.447463	0.418201	0.434667	0.43608	0.433027
14:24:00	0.366985	0.303745	0.432075	0.489584	0.382191	0.441767	0.450749	0.423091
14:42:00	0.38752	0.406834	0.458085	0.470896	0.419402	0.446983	0.464964	0.456467
15:00:00	0.455707	0.38808	0.4112	0.40092	0.388531	0.446779	0.443759	0.480317
15:18:00	0.454981	0.413899	0.417854	0.504291	0.38317	0.447389	0.446786	0.48061
15:36:00	0.487962	0.363945	0.431835	0.410782	0.487632	0.426702	0.453523	0.452804
15:54:00	0.370939	0.347119	0.428951	0.482154	0.420957	0.418738	0.428795	0.436897
16:12:00	0.457365	0.351439	0.437406	0.409204	0.430691	0.42781	0.384637	0.409998
16:30:00	0.389161	0.388816	0.414267	0.394625	0.423537	0.451417	0.437003	0.435802
16:48:00	0.320169	0.423239	0.457808	0.407172	0.38017	0.436904	0.396512	0.269455
17:06:00	0.343879	0.325019	0.424608	0.47429	0.32841	0.410201	0.411591	0.357057
17:24:00	0.327364	0.38899	0.402504	0.384619	0.316043	0.41909	0.395225	0.284651
17:42:00	0.432443	0.387301	0.400604	0.503208	0.246586	0.386009	0.325463	0.29506
18:00:00	0.281938	0.294035	0.436191	0.389748	0.337788	0.43503	0.393641	0.248022
18:18:00	0.367171	0.305824	0.253913	0.466783	0.379639	0.409993	0.422094	0.401354
18:36:00	0.273868	0.388914	0.39596	0.378054	0.362736	0.409165	0.379684	0.252756
18:54:00	0.237222	0.368333	0.2125	0.388648	0.264251	0.373038	0.254188	0.264443
19:12:00	0.261711	0.290067	0.336589	0.46098	0.258979	0.381842	0.238931	0.286662
19:30:00	0.255723	0.3267	0.211931	0.435826	0.252035	0.323675	0.331637	0.316894
19:48:00	0.383892	0.383652	0.196348	0.353732	0.297429	0.220612	0.255621	0.29511
20:06:00	0.349672	0.40309	0.449876	0.452349	0.350662	0.37979	0.226104	0.397056
20:24:00	0.290726	0.298472	0.437427	0.41692	0.233994	0.420258	0.242515	0.298131
20:42:00	0.255898	0.389133	0.450391	0.511944	0.254295	0.391923	0.272017	0.320513
21:00:00	0.355924	0.400317	0.417775	0.372698	0.246402	0.384997	0.382195	0.446686
21:18:00	0.442105	0.314041	0.254886	0.495021	0.399946	0.401382	0.373797	0.41384
21:36:00	0.461243	0.365244	0.219493	0.494853	0.367536	0.409597	0.268177	0.418891
21:54:00	0.446896	0.367111	0.407038	0.392705	0.372607	0.389445	0.387102	0.411105
22:12:00	0.296894	0.281303	0.430494	0.42308	0.413102	0.366339	0.366468	0.309056
22:30:00	0.446209	0.245931	0.442642	0.451747	0.36698	0.382071	0.21025	0.41421
22:48:00	0.416397	0.269568	0.381512	0.466921	0.381245	0.252177	0.220698	0.410535
23:06:00	0.440165	0.37166	0.198775	0.405647	0.39538	0.207631	0.350438	0.414238
23:24:00	0.434128	0.296563	0.254997	0.443917	0.46345	0.406901	0.308962	0.379135
23:42:00	0.44503	0.249782	0.187319	0.389155	0.375028	0.367153	0.29365	0.326715
24:00:00	0.342567	0.254742	0.20339	0.421169	0.365904	0.387645	0.221368	0.241042
24:18:00	0.384778	0.288152	0.195115	0.427755	0.352436	0.355987	0.224951	0.247489
24:36:00	0.248815	0.364929	0.432763	0.410337	0.279331	0.220153	0.29352	0.247312
24:54:00	0.406451	0.24222	0.419544	0.436841	0.257796	0.219497	0.343893	0.340734
25:12:00	0.350199	0.255384	0.392635	0.417125	0.298565	0.221018	0.343692	0.247474
25:30:00	0.365829	0.221749	0.207471	0.290046	0.356999	0.336987	0.261101	0.238658
25:48:00	0.424772	0.335122	0.193676	0.37327	0.235582	0.354143	0.19404	0.228873
26:06:00	0.240342	0.360431	0.202815	0.260669	0.328085	0.222393	0.199908	0.217996
26:24:00	0.31058	0.253129	0.277438	0.246635	0.322494	0.210642	0.211014	0.220815
26:42:00	0.219782	0.228894	0.391179	0.307114	0.259107	0.211352	0.207305	0.227984
27:00:00	0.2459	0.226607	0.397301	0.386985	0.257789	0.220033	0.223356	0.238323
27:18:00	0.354051	0.250634	0.395398	0.39995	0.275221	0.246014	0.402447	0.375513
27:36:00	0.256275	0.320261	0.355238	0.386785	0.245154	0.475174	0.348531	0.236629
27:54:00	0.488108	0.49887	0.474962	0.435852	0.329055	0.38848	0.405451	0.298116
28:12:00	0.429421	0.432228	0.433443	0.299303	0.27735	0.373099	0.353782	0.224337
28:30:00	0.319099	0.389322	0.381089	0.372126	0.264852	0.381688	0.326636	0.243168
28:48:00	0.473162	0.352321	0.228892	0.261585	0.258651	0.336668	0.220741	0.244251
29:06:00	0.358717	0.376182	0.332001	0.40936	0.219033	0.243888	0.236916	0.297947
29:24:00	0.222336	0.35678	0.231707	0.261746	0.351455	0.194334	0.244368	0.371854
29:42:00	0.238797	0.330564	0.243635	0.269046	0.352155	0.200354	0.319804	0.245721
30:00:00	0.247737	0.254186	0.219595	0.316343	0.236711	0.186948	0.258445	0.221333
30:18:00	0.245328	0.268294	0.361156	0.439424	0.244601	0.206637	0.208009	0.222224
30:36:00	0.423207	0.237804	0.307407	0.385117	0.21124	0.21106	0.203249	0.286401
30:54:00	0.428172	0.22813	0.241278	0.263474	0.240788	0.331244	0.236233	0.220581
31:12:00	0.240031	0.243882	0.208211	0.284032	0.334744	0.326558	0.198446	0.21422
31:30:00	0.230466	0.203164	0.220787	0.262337	0.247642	0.192807	0.22369	0.215241
31:48:00	0.247551	0.393274	0.200332	0.355217	0.219932	0.186615	0.344985	0.358872
32:06:00	0.335878	0.389659	0.236264	0.299455	0.238868	0.186591	0.365726	0.386394
32:24:00	0.381171	0.370467	0.233319	0.283858	0.25258	0.208875	0.200893	0.20246
32:42:00	0.255085	0.246483	0.230544	0.265064	0.261166	0.176003	0.211953	0.246139
33:00:00	0.234324	0.244967	0.237187	0.467421	0.26006	0.169071	0.218752	0.230023
33:18:00	0.255378	0.254577	0.311361	0.426839	0.330707	0.194056	0.221628	0.24702
33:36:00	0.225682	0.228745	0.426021	0.292347	0.255208	0.186466	0.364202	0.203651
33:54:00	0.418334	0.307467	0.285188	0.281437	0.236941	0.249959	0.352312	0.342934
34:12:00	0.26124	0.233648	0.205958	0.45506	0.232598	0.335168	0.258995	0.274981
34:30:00	0.244262	0.371345	0.250418	0.417644	0.34136	0.363575	0.218849	0.227293
34:48:00	0.22363	0.394667	0.230005	0.283936	0.221283	0.18566	0.20747	0.26734
35:06:00	0.401423	0.247311	0.228359	0.272985	0.252006	0.212652	0.221365	0.374782
35:24:00	0.39667	0.242822	0.402072	0.448278	0.282332	0.215661	0.224185	0.232667
35:42:00	0.24151	0.336992	0.40813	0.270102	0.362219	0.336942	0.377476	0.260014
36:00:00	0.298691	0.387991	0.392546	0.28118	0.273201	0.22149	0.28104	0.436915
36:18:00	0.384319	0.265653	0.239797	0.332348	0.396583	0.22189	0.247448	0.264587
36:36:00	0.465197	0.433456	0.260853	0.553637	0.301555	0.361425	0.40962	0.468921
36:54:00	0.270221	0.299293	0.409631	0.431233	0.315269	0.376264	0.333375	0.290045
37:12:00	0.393536	0.405149	0.444134	0.383593	0.289605	0.221209	0.367256	0.263892
37:30:00	0.310551	0.435171	0.303197	0.338389	0.434818	0.365287	0.399128	0.477385
37:48:00	0.366181	0.326294	0.402537	0.342227	0.407541	0.401236	0.431789	0.443015
38:06:00	0.399464	0.427602	0.52276	0.527344	0.394357	0.374501	0.449961	0.434088
38:24:00	0.466217	0.42896	0.494614	0.573016	0.477531	0.376128	0.426791	0.405509
38:42:00	0.333286	0.410501	0.503199	0.409423	0.477759	0.375239	0.425945	0.453499
39:00:00	0.470481	0.390639	0.537559	0.399725	0.459877	0.377523	0.407664	0.443181
39:18:00	0.323249	0.397286	0.495187	0.523957	0.436584	0.380893	0.442063	0.475874
39:36:00	0.460322	0.355826	0.481052	0.504123	0.413411	0.409733	0.434892	0.440074
39:54:00	0.504079	0.409446	0.468071	0.527541	0.445481	0.375501	0.433695	0.441048
40:12:00	0.363608	0.394422	0.413747	0.405206	0.423651	0.396782	0.415413	0.423391
40:30:00	0.342629	0.346462	0.449857	0.389266	0.264779	0.382252	0.436151	0.247424
40:48:00	0.478436	0.374207	0.432555	0.517795	0.298322	0.391384	0.432206	0.407421
41:06:00	0.499831	0.413299	0.44723	0.484387	0.438891	0.406493	0.437431	0.387102
41:24:00	0.409514	0.369274	0.382822	0.424234	0.473567	0.411931	0.392307	0.32752
41:42:00	0.308826	0.247366	0.252708	0.499071	0.413482	0.432728	0.367819	0.269528
42:00:00	0.43015	0.245536	0.4656	0.504998	0.308347	0.404641	0.390385	0.348598
42:18:00	0.344431	0.222768	0.424778	0.365584	0.258023	0.403877	0.393517	0.257796
42:36:00	0.286933	0.220062	0.465037	0.367403	0.239201	0.392323	0.334486	0.297615
42:54:00	0.260697	0.228407	0.412802	0.360395	0.411301	0.38468	0.389999	0.279951
43:12:00	0.405453	0.382017	0.415862	0.51062	0.440177	0.249088	0.283604	0.284993
43:30:00	0.462929	0.290487	0.400037	0.502194	0.437738	0.200413	0.223678	0.477556
43:48:00	0.342952	0.248173	0.435707	0.505346	0.410429	0.203506	0.393622	0.299124
44:06:00	0.276987	0.269965	0.418889	0.36962	0.391755	0.198677	0.284717	0.46566
44:24:00	0.258113	0.230874	0.437041	0.50409	0.25753	0.193034	0.251135	0.465533
44:42:00	0.464562	0.220561	0.268776	0.340002	0.262657	0.397009	0.336152	0.353745
45:00:00	0.29296	0.300408	0.289807	0.458134	0.262299	0.403028	0.427251	0.274976
45:18:00	0.266253	0.363199	0.339288	0.525146	0.491563	0.40416	0.396233	0.41028
45:36:00	0.51457	0.22241	0.411397	0.394648	0.428109	0.386176	0.400666	0.470806
45:54:00	0.525343	0.335525	0.447447	0.390402	0.447369	0.398796	0.389524	0.3874
46:12:00	0.475799	0.375281	0.44933	0.364382	0.28451	0.382962	0.417815	0.410488
46:30:00	0.323757	0.395023	0.4299	0.389852	0.387406	0.373327	0.374433	0.451428
46:48:00	0.450683	0.401801	0.392027	0.52691	0.433956	0.368862	0.32571	0.453477
47:06:00	0.481414	0.332357	0.262079	0.490498	0.440871	0.367597	0.210109	0.459556
47:24:00	0.442882	0.330366	0.418268	0.514675	0.289322	0.369469	0.30164	0.420093
47:42:00	0.458673	0.315595	0.412834	0.490236	0.419913	0.36245	0.353253	0.275395
48:00:00	0.312832	0.370268	0.391205	0.450295	0.426375	0.244141	0.214065	0.250475

## Sheet: Fig 2a
Figure 2a
Neurotransmitter	Genotype	Sample ID	Protein conc. (mg/ml)	HPLC (nmol/l)	Neurotransmitter conc. (pmol/ml protein)
3OMD	WT	1	5.74	14.81	2.83815
3OMD	WT	4	4.7	16.44	3.84766
3OMD	WT	7	5.26	24.002	5.01943
3OMD	WT	9	6.6	18.517	3.08617
3OMD	WT	12	4.3	12.22	3.12605
3OMD	R261Q	2	5.52	7.824	1.55913
3OMD	R261Q	6	4.78	28.808	6.62946
3OMD	R261Q	8	4.1	12.779	3.42851
3OMD	R261Q	10	6.2	15.897	2.82044
3OMD	R261Q	13	6.06	12.982	2.35647
5HIAA	WT	1	5.74	526.332	100.865
5HIAA	WT	4	4.7	461.043	107.904
5HIAA	WT	7	5.26	473.245	98.9676
5HIAA	WT	9	6.6	579.546	96.591
5HIAA	WT	12	4.3	445.984	114.089
5HIAA	R261Q	2	5.52	468.633	93.387
5HIAA	R261Q	6	4.78	619.73	142.616
5HIAA	R261Q	8	4.1	501.117	134.446
5HIAA	R261Q	10	6.2	624.747	110.842
5HIAA	R261Q	13	6.06	536.081	97.3084
5-HTTP	WT	1	5.74	23.284	4.46209
5-HTTP	WT	4	4.7	35.304	8.26264
5-HTTP	WT	7	5.26	32.462	6.78863
5-HTTP	WT	9	6.6	77.114	12.8523
5-HTTP	WT	12	4.3	17.05	4.36163
5-HTTP	R261Q	2	5.52	33.388	6.65341
5-HTTP	R261Q	6	4.78	28.808	6.62946
5-HTTP	R261Q	8	4.1	50.727	13.6097
5-HTTP	R261Q	10	6.2	30.539	5.41821
5-HTTP	R261Q	13	6.06	64.917	11.7836
Dopamin	WT	1	5.74	330.132	63.2657
Dopamin	WT	4	4.7	658.864	154.202
Dopamin	WT	7	5.26	655.388	137.058
Dopamin	WT	9	6.6	918.19	153.032
Dopamin	WT	12	4.3	342.834	87.7017
Dopamin	R261Q	2	5.52	691.456	137.79
Dopamin	R261Q	6	4.78	765.077	176.064
Dopamin	R261Q	8	4.1	996.891	267.459
Dopamin	R261Q	10	6.2	312.432	55.4315
Dopamin	R261Q	13	6.06	890.661	161.671
Epinephrin	WT	1	5.74	13.424	2.57254
Epinephrin	WT	4	4.7	8.693	2.03453
Epinephrin	WT	7	5.26	5.39	1.12719
Epinephrin	WT	9	6.6	5.441	0.906833
Epinephrin	WT	12	4.3	5.871	1.50188
Epinephrin	R261Q	2	5.52	10.34	2.06051
Epinephrin	R261Q	6	4.78	6.682	1.5377
Epinephrin	R261Q	8	4.1	5.784	1.5518
Epinephrin	R261Q	10	6.2	5.831	1.03453
Epinephrin	R261Q	13	6.06	6.453	1.17134
HVA	WT	1	5.74	93.522	17.9223
HVA	WT	4	4.7	122.072	28.57
HVA	WT	7	5.26	106.882	22.3517
HVA	WT	9	6.6	188.622	31.437
HVA	WT	12	4.3	68.129	17.4283
HVA	R261Q	2	5.52	150.646	30.02
HVA	R261Q	6	4.78	150.97	34.7421
HVA	R261Q	8	4.1	153.724	41.243
HVA	R261Q	10	6.2	104.371	18.5174
HVA	R261Q	13	6.06	158.28	28.7307
L-Dopa	WT	1	5.74	<0.13	#VALUE!
L-Dopa	WT	4	4.7	4.734	1.10796
L-Dopa	WT	7	5.26	2.899	0.606255
L-Dopa	WT	9	6.6	7.252	1.20867
L-Dopa	WT	12	4.3	1.878	0.480419
L-Dopa	R261Q	2	5.52	<0.13	#VALUE!
L-Dopa	R261Q	6	4.78	3.177	0.731109
L-Dopa	R261Q	8	4.1	1.093	0.293244
L-Dopa	R261Q	10	6.2	5.964	1.05813
L-Dopa	R261Q	13	6.06	6.81	1.23614
MHPG	WT	1	5.74	53.339	10.2218
MHPG	WT	4	4.7	51.067	11.9519
MHPG	WT	7	5.26	47.603	9.955
MHPG	WT	9	6.6	54.65	9.10833
MHPG	WT	12	4.3	38.062	9.73679
MHPG	R261Q	2	5.52	45.892	9.14514
MHPG	R261Q	6	4.78	51.528	11.8579
MHPG	R261Q	8	4.1	40.091	10.7561
MHPG	R261Q	10	6.2	42.348	7.51335
MHPG	R261Q	13	6.06	50.302	9.13073
Norepinephrin	WT	1	5.74	385.832	73.9399
Norepinephrin	WT	4	4.7	391.075	91.5282
Norepinephrin	WT	7	5.26	418.957	87.6146
Norepinephrin	WT	9	6.6	552.048	92.008
Norepinephrin	WT	12	4.3	295.05	75.4779
Norepinephrin	R261Q	2	5.52	361.566	72.0512
Norepinephrin	R261Q	6	4.78	468.948	107.917
Norepinephrin	R261Q	8	4.1	361.362	96.9508
Norepinephrin	R261Q	10	6.2	368.713	65.4168
Norepinephrin	R261Q	13	6.06	464.009	84.2261
Serotonin	WT	1	5.74	300.624	57.6109
Serotonin	WT	4	4.7	389.885	91.2497
Serotonin	WT	7	5.26	272.637	57.0153
Serotonin	WT	9	6.6	377.792	62.9653
Serotonin	WT	12	4.3	241.707	61.832
Serotonin	R261Q	2	5.52	315.119	62.7955
Serotonin	R261Q	6	4.78	306.182	70.4603
Serotonin	R261Q	8	4.1	351.424	94.2845
Serotonin	R261Q	10	6.2	274.521	48.7053
Serotonin	R261Q	13	6.06	381.345	69.221

## Sheet: Fig 2b
Figure 2b
Tissue	Sample ID	Genotype	Protein Conc. (mg/ml)	HPLC (20 ul sample)(nmol/l)	Biopterin (pmol/mg Protein)
Brain	B1	wt	5.74	8.204	11.3627
Brain	B4	wt	4.7	7.269	12.2954
Brain	B7	wt	5.26	6.785	10.2549
Brain	B9	wt	6.6	9.6	11.5636
Brain	B12	wt	4.3	6.883	12.7255
Brain	B14	wt	5.06	7.481	11.7537
Brain	B2	R261Q	5.52	12.646	18.213
Brain	B6	R261Q	4.78	8.666	14.4131
Brain	B8	R261Q	4.1	7.183	13.928
Brain	B10	R261Q	6.2	8.801	11.2852
Brain	B13	R261Q	6.06	9.29	12.1874
Liver	L1	wt	12.7	79.986	50.07
Liver	L4	wt	22.8	162.048	56.5036
Liver	L7	wt	31	248.628	63.7611
Liver	L9	wt	27.1	164.38	48.2222
Liver	L12	wt	25.8	166.93	51.4377
Liver	L14	wt	26.3	222.631	67.2972
Liver	L2	R261Q	17.1	67.756	31.5006
Liver	L6	R261Q	25.9	104.507	32.0784
Liver	L8	R261Q	12.6	44.703	28.2055
Liver	L10	R261Q	25.9	76.815	23.5783
Liver	L13	R261Q	20.6	63.518	24.513

[truncated: 17 more sheets: Fig2c, Fig 3a, 3b, Fig 3c, Fig4, Fig 5a, Fig 5b, Fig 6a, Fig 6b, Fig S 2c, Fig S 3c, Fig S 4, Fig S 5, Fig S 6a, Fig S 6b, Table 1 + Table S 2, Table 2, Table S 3]
